# Supplementary material for: Heart rate variability during hemodialysis is an indicator for long-term vascular access survival in uremic patients
Source: PLoS One. 2017 Mar 1;12(3):e0172212. doi: 10.1371/journal.pone.0172212 (PMC5331988; doi:10.1371/journal.pone.0172212)
Supplement: S1 File — Notes: This data set was used for: (1) comparison of the basic characteristics between VAF and non-VAF groups, (2) determining the independent risk factors for VAF using multivariate Cox regression method, and (3) determining the independent indicators among the HRV indices using joint modeling method. (CSV) [file pone.0172212.s001.csv]

id	gender	Etiology	Age	HD duration	DM	DM duration	DM_med	HTN	HTN duration	AntiHTNagents	Alfab	Betab	CCB	Diuretics	ACEi_ARB	Hypotension	taken gutron	LC	CAD	CHF	CVA	PAOD	COPD	cancer	CTR	UF_Kg	UF	dry BW Kg	HR_1	HR_2	HR_3	BUNpreHD	CrpreHD	KtV	URR	Ca	P	CaxP	Alb	Na	K	iPTH	Hb	Hct	WBC	Plt	Tchol	TG	LDL
1	1	1	85	0.8	1	27	1	0	0	0	0	0	0	0	0	0	0	0	0	1	0	0	1	1	0.54	1.4	1.931034483	72.5	72	70	72	69.3	9.8	1.03	64.35	9.7	3.8	36.86	3.85	139	3.9	23.32	9.9	30.6	7.35	214	178	234	116
2	0	3	75	8.3	0	0	3	0	0	0	0	0	0	0	0	1	0	0	0	0	0	0	0	0	0.5	1.6	3.636363636	44	84	88	84	79.5	9.8	1.77	83	9.4	6.1	57.34	3.1	139	2.9	70.23	10.5	31.5	5.2	360	202	72	125
3	0	3	75	2.4	0	0	3	0	0	0	0	0	0	0	0	0	0	0	0	0	0	0	0	0	0.51	2.6	4.186795491	62.1	64	72	74	90.4	12.3	1.35	74.2	9.1	7.8	70.98	4.3	146	4.7	153.4	9.5	30	6.52	146	194	190	128
4	0	3	77	4.4	0	0	3	1	5	1	0	0	1	0	0	0	0	0	0	0	1	0	0	0	0.45	2	5.037783375	39.7	72	72	63	123.3	10.3	1.97	86.13	9.6	6.2	59.52	3.8	132	4.6	151.4	9.9	29.2	6.71	177	167	180	110
5	1	4	65	5	0	0	3	1	5	1	0	0	0	0	1	0	0	1	1	0	0	0	1	0	0.49	3.1	4.189189189	74	76	70	78	93.4	12.4	1.09	66.59	8.2	9.8	80.36	3.9	142	5.7	348.3	7.2	21.8	5.26	190	128	130	79
6	1	3	61	6	0	0	0	0	0	0	0	0	0	0	0	0	0	0	0	0	0	0	0	0	0.5	1.8	3.805496829	47.3	70	76	72	77	13.1	1.62	57.8	9.5	4.2	39.9	3.9	140	4.8	24.63	11.4	34.3	4.86	178	179	98	110
7	1	4	67	1	0	0	3	1	1	1	0	1	0	1	0	0	0	0	0	0	0	0	1	0	0.52	0.7	1.458333333	48	76	70	72	41.2	5.9	1.52	78.15	9	3.1	27.9	3.3	139	4.1	133.4	11.3	35.6	3.21	159	152	123	70
8	0	6	67	3.8	0	0	3	0	0	0	0	0	0	0	0	0	0	0	0	0	1	0	0	0	0.49	1.2	2.201834862	54.5	76	70	72	72.5	12.6	1.43	76.2	10.2	3.9	39.78	3.9	140	4.7	124.2	8.2	25.4	5.3	175	173	213	100
9	0	3	73	1.5	1	10	1	1	2	1	0	0	1	0	0	0	0	0	0	1	0	0	0	0	0.46	1.3	2.028081123	64.1	76	80	80	50.5	8	1.22	70.69	8.1	6.2	50.22	3.7	133	3.7	627.9	9.3	29.5	9.26	327	187	285	117
10	1	3	81	3.5	0	0	3	1	3	1	0	0	1	0	0	0	0	0	0	0	1	0	1	0	0.52	2.1	4.166666667	50.4	70	72	72	78.5	7.1	1.55	78.72	8.6	2.1	18.06	3.8	132	4.9	182.5	9.7	29.9	5.31	135	173	234	122
11	0	3	58	8.5	0	0	3	1	8	1	0	0	0	0	1	1	0	0	1	0	0	0	0	0	0.49	1.6	3.187250996	50.2	72	76	70	68.5	12	1.54	78.6	8.4	5.9	49.56	3.7	138	5.3	149.5	8.7	27.2	3.98	156	185	132	133
12	0	6	54	18.9	0	0	3	0	0	0	0	0	0	0	0	1	0	0	0	0	0	0	0	1	0.5	2.2	4.943820225	44.5	72	76	70	110.6	10.7	1.64	80.6	9.7	4.8	46.56	3.6	137	3.7	473.7	10	31	10.54	93	128	76	51
13	0	3	80	7.2	0	5	3	0	0	0	0	0	0	0	0	1	1	1	0	0	0	1	0	0	0.56	3.3	6.547619048	50.4	72	70	72	102.1	8.5	1.93	85.6	8.6	5.6	48.16	3.9	132	5	210.1	9.3	28.6	8.73	229	179	89	70
14	0	1	87	4.4	1	10	3	1	2	1	0	0	1	0	1	0	0	0	1	1	0	0	0	0	0.64	2.2	4.954954955	44.4	76	76	76	45.4	8.5	1.2	70.04	8.6	5	43	3.5	134	5.5	128.8	11.7	35.1	5.43	159	253	329	175
15	0	1	80	0.4	1	2	1	1	10	1	0	0	1	1	0	0	0	0	1	1	0	0	0	0	0.62	1.6	3.305785124	48.4	72	78	76	98.6	8.8	1.33	73.6	9.3	5.5	51.15	4	140	5.6	49.81	7.5	23.9	6.89	173	131	96	94
16	0	3	66	5.1	0	0	3	1	10	1	1	1	1	0	0	0	0	0	0	1	0	0	0	0	0.49	1.2	2.575107296	46.6	70	72	70	88.7	9.9	1.92	85.3	10.5	5.1	53.55	4.1	132	6.3	22.98	10.5	31.9	6.43	238	173	171	121
17	1	1	67	4.2	1	5	3	1	20	1	1	0	1	0	0	0	0	0	0	1	0	0	0	0	0.55	2.3	3.407407407	67.5	72	70	72	112.4	13.9	1.03	64.5	9.5	8.8	83.6	4.1	138	6.2	197.8	13	40.2	7.93	225	167	477	102
18	0	1	62	1.2	1	10	3	1	5	0	0	0	0	0	0	1	1	1	1	1	0	0	0	0	0.58	2.3	3.318872243	69.35	76	78	80	101.3	5.9	1.46	78.2	10.1	2.9	29.29	4	131	5.3	33.25	9.8	30.2	9.61	279	203	502	110
19	1	3	78	1.1	0	0	3	0	0	0	0	0	0	0	0	0	0	0	1	1	0	0	0	0	0.47	2.3	3.230337079	71.2	68	72	78	55.1	10.5	1.28	72.4	9.1	4	36.4	3.6	139	5	80.07	10.6	32.6	5.21	162	150	216	91
20	1	1	73	1	1	7	1	1	7	1	1	1	1	0	0	0	0	0	0	0	0	0	0	0	0.5	1.2	1.97693575	60.7	78	90	86	60.8	10.1	1.31	73.79	10	4.2	42	3.2	137	4.4	12.79	9.2	27.6	6.96	137	171	156	121
21	0	6	79	0.9	0	0	3	1	1	1	0	0	1	0	0	0	0	1	0	1	0	0	0	1	0.62	2	2.919708029	68.5	72	72	64	106	10.7	1.22	70.4	8.7	6.2	53.94	3	132	3.8	413.1	8.7	25.9	8.68	66	153	91	94
22	1	1	60	6	1	21	2	1	17	1	1	0	1	0	0	0	0	0	1	1	0	0	0	0	0.43	3.3	5.709342561	57.8	76	70	76	70.1	13.9	1.16	68.7	9.1	6.3	57.33	3.5	132	3.6	107.2	10.4	32.2	5.5	198	157	160	108
23	0	3	46	25.3	0	0	3	0	0	0	0	0	0	0	0	0	0	0	0	0	0	0	0	0	0.52	2.7	5.818965517	46.4	70	72	72	98.1	11.8	1.74	82.56	8.3	6.1	50.63	4.2	139	6	25.71	10.6	32.4	9.85	257	171	100	108
24	0	4	70	1.6	0	0	3	1	2	1	0	0	1	0	0	0	0	0	1	0	0	0	0	0	0.48	0.1	0.21691974	46.1	72	78	76	48	8.7	1.57	79.3	9.3	3.5	32.55	4.1	140	4.6	147.6	8.7	28.2	3.61	144	148	75	89
25	1	1	67	5.7	1	5	1	1	7	1	1	1	0	0	0	0	0	0	0	0	0	0	0	0	0.49	2.6	3.730272597	69.7	70	78	76	59.4	44.9	1.26	71.8	9.1	4	36.4	3.9	141	5.6	205.6	10.1	31.9	4.83	122	131	137	72
26	0	3	64	1.5	0	0	3	0	0	1	1	0	0	0	0	1	0	0	0	0	0	0	0	0	0.48	1.5	3.042596349	49.3	72	72	72	76.2	11.4	1.72	82.1	8.4	3.5	29.4	3.8	137	3.8	103.3	8.6	27.4	9.11	266	165	170	103
27	0	3	84	3.2	0	0	3	0	0	0	0	0	0	0	0	1	0	0	0	1	1	0	1	0	0.55	1.4	3.111111111	45	57	94	96	75.4	4.9	1.296	72.5	9	6	54	3.6	132	4.5	209.3	9.2	28.2	8.73	173	197	396	96
28	1	3	53	3.4	0	0	3	1	0	1	0	0	0	0	1	0	0	0	0	0	0	0	0	1	0.61	4.2	6.491499227	64.7	76	70	76	64.8	12.8	1.17	69.13	8.5	6	51	3.6	138	5.7	104.2	7.9	24	5.92	163	163	158	103
29	1	1	82	0.4	1	40	3	1	5	1	0	0	1	1	0	0	0	0	1	0	0	0	0	0	0.52	2.3	3.820598007	60.2	67	60	68	76.8	8.1	0.92	60.4	10.4	6.1	63.44	3.6	137	4.4	27.83	9.6	29.1	9.57	153	234	340	156
30	1	1	56	6.2	1	20	1	1	20	1	0	0	1	0	0	0	0	0	0	0	0	0	0	0	0.55	3.1	3.69928401	83.8	72	70	78	74.5	12.4	1.26	71.6	9.1	6.6	60.06	3.5	134	4.1	313.9	7.9	25.1	7.76	315	135	210	94
31	0	1	75	1.1	1	6	2	1	1	1	0	0	0	1	0	0	0	0	1	0	0	0	0	0	0.58	2.1	3.453947368	60.8	84	80	80	88.1	8.3	1.43	76.1	8.6	5.5	47.3	4.1	137	5	89.54	8.1	25.8	5.93	244	277	532	147
32	0	1	73	2.6	1	30	2	1	40	1	0	0	1	0	0	0	0	0	0	0	0	0	0	0	0.49	2.1	3.832116788	54.8	76	72	70	87.8	8.7	1.6	79.9	9	5.5	49.5	4.1	142	4.1	227.2	8.4	27.3	4.88	133	166	65	103
33	1	1	52	11	1	20	2	1	10	1	0	1	1	1	0	0	0	1	0	0	0	0	0	0	0.48	3.4	6.319702602	53.8	72	70	76	63.7	7.3	1.29	72.5	8.5	4.9	41.65	3.2	138	3.6	669.7	10	31.7	10.04	222	90	39	34
34	1	1	55	0.5	1	20	1	1	2	1	0	0	1	0	0	0	0	0	0	0	0	1	0	0	0.53	3.6	5.921052632	60.8	72	72	70	51.4	6.9	1.2	70	8.5	4.9	41.65	3.6	136	4.3	131.5	9.6	29.5	5.93	204	132	124	92
35	1	3	79	11.4	0	0	3	1	10	1	0	0	1	0	1	0	0	0	1	0	1	0	0	0	0.46	2	3.552397869	56.3	76	78	72	67.6	10.3	1.6	79.8	8.1	5.1	41.31	3.4	141	4.3	144.3	8.5	25.9	4.9	220	143	42	90
36	0	3	77	7.3	0	0	3	1	6	1	0	0	1	0	1	0	0	0	1	1	1	0	0	0	0.48	3.7	6.135986733	60.3	76	55	80	51.8	9	1.25	71.2	9	3	27	3.4	131	3.8	61.75	8.6	27.1	4.69	111	160	76	98
37	0	3	84	3	0	0	3	1	4	1	0	0	1	0	0	0	0	0	0	1	1	0	0	0	0.5	1.6	4.571428571	35	70	84	84	36	7	2.01	86.66	8.4	2.8	23.52	3.4	141	3.9	117.5	7.2	23.6	6.78	240	179	70	104
38	0	1	83	1.5	1	32	2	1	32	1	0	0	0	0	1	1	0	0	1	0	0	0	0	0	0.45	2.2	4.74137931	46.4	72	78	66	68.5	8.1	1.47	77.1	8.8	3.1	27.28	3.8	130	4.6	195.7	9.6	29	4.57	131	162	241	99
39	0	3	60	20.4	0	0	3	1	10	1	0	1	0	0	0	0	0	0	0	0	0	0	0	0	0.57	3.6	8.823529412	40.8	76	72	76	79.4	10	1.67	81.23	8.9	7.3	64.97	4	134	4.3	61.31	10.9	34.1	4.34	143	160	114	104
40	1	1	65	11.5	1	10	2	1	3	1	0	0	1	0	0	0	0	0	0	0	0	1	0	0	0.5	3.6	5.970149254	60.3	84	84	78	94.8	13.5	1.11	62.09	8.5	6.4	54.4	4.1	139	4.9	2.27	11.5	35.8	5.74	194	135	93	94
41	0	3	67	2.7	0	0	3	1	4	1	0	1	0	0	1	1	1	0	0	0	0	0	0	0	0.49	2.4	4.301075269	55.8	72	70	72	84.8	10.5	1.54	78.7	9.7	5.7	55.29	3.7	145	6.6	192.1	9.4	30.8	4.45	127	203	160	158
42	0	1	73	0.9	1	1	1	1	6	1	1	0	1	1	1	0	0	0	0	0	0	0	0	0	0.51	2.4	4.733727811	50.7	70	72	72	91.9	7.8	1.59	79.65	8.1	2.2	17.82	2.7	134	5.4	136.8	5.2	17	8.77	246	90	87	53
43	0	3	79	8	1	5	1	1	8	0	0	0	0	0	0	1	0	0	0	0	0	0	1	0	0.47	3.7	8.043478261	46	78	76	78	46.9	6.3	1.69	81.6	8.3	5.1	42.33	3.7	140	3.9	256.5	8.3	26.4	6.86	140	190	190	93
44	0	1	81	0.5	1	20	2	1	10	1	0	0	1	0	1	0	0	0	0	0	0	0	0	0	0.59	0.9	1.52284264	59.1	76	70	72	57.2	7.6	1.39	75.1	9.9	5.3	52.47	4.1	140	5.7	67.83	10	32.3	6.01	175	186	276	119
45	0	1	69	1	1	20	2	1	20	1	0	0	1	0	0	0	0	0	0	1	1	0	0	0	0.58	0.7	1.489361702	47	73	70	70	64.3	6.7	1.48	77.29	10.6	1.7	18.02	3.4	136	4.8	17.4	10.2	32.1	7.5	184	200	74	126
46	0	3	71	2	0	0	3	1	4	1	0	0	1	0	0	0	0	0	0	0	0	0	0	0	0.6	3.6	6.394316163	56.3	74	88	74	48.9	11	1.35	74.02	8.6	4.1	35.26	4.1	140	4.6	419.3	11.3	33.7	3.96	174	142	434	66
47	1	1	71	1.6	1	27	1	1	10	1	0	0	0	0	1	0	0	0	0	0	0	0	0	0	0.52	0.9	1.666666667	54	72	72	72	65.5	8.6	1.42	75.8	9.7	4.8	46.56	4.5	138	4.1	25.86	10.3	32.4	5.58	273	150	74	102
48	0	3	74	8.3	0	0	3	1	0	0	0	0	0	0	0	0	0	0	0	0	0	0	0	0	0.52	1.7	3.096539162	54.9	76	72	78	79.3	11.3	1.47	77	8.7	6.5	56.55	4.1	136	5	302	8.9	28.5	5.23	114	158	89	83
49	0	3	74	5.6	0	0	3	1	0	1	1	1	0	0	0	0	0	0	0	0	0	0	0	0	0.52	3.1	5.677655678	54.6	76	72	70	80.4	8.6	1.27	72.01	9.6	4	38.4	4.1	138	5.2	125	8.3	27.2	6.1	184	206	42	151
50	0	3	49	21.9	0	0	0	0	0	0	0	0	0	0	0	0	0	0	0	0	0	1	0	0	0.52	2.2	3.956834532	55.6	70	72	70	72.2	11	1.59	79.64	10.4	7.4	76.96	3.8	136	3.2	1148	9.5	27.9	5.68	187	157	127	79
51	1	3	75	5.3	0	0	3	0	0	0	0	0	0	0	0	0	0	0	0	0	0	0	0	0	0.6	1.6	3.25203252	49.2	72	72	72	50.6	12.1	1.41	75.6	8.7	7.2	62.64	3.7	137	5	35.8	12.9	39.3	4.48	176	162	191	98
52	0	3	84	0.7	0	0	3	1	3	1	0	0	0	0	1	0	0	0	0	1	0	0	0	0	0.56	1.6	3.206412826	49.9	117	133	120	84.9	6.2	1.65	80.91	8	4.4	35.2	2.7	140	4.6	145.8	6.3	20.6	9.84	143	94	128	40
53	1	6	51	7.5	0	0	3	0	0	0	0	0	0	0	0	0	0	0	0	0	0	0	0	0	0.57	1.6	3.47826087	46	72	78	72	102.6	12.7	1.31	73.09	10.3	6.3	64.89	4.1	137	5.4	547	10.1	30.5	4.49	110	140	51	75
54	0	4	66	8	0	0	0	1	5	1	1	1	0	1	0	0	0	0	0	0	0	0	0	0	0.49	1.7	4.292929293	39.6	76	70	70	57.6	9.5	1.73	39.89	8.8	4.9	43.12	3.8	141	4.7	555	9.8	31.5	3.73	93	158	66	95
55	0	3	52	8.6	0	0	3	1	8	1	1	1	1	0	0	0	0	0	0	0	0	0	0	0	0.54	2	4.237288136	47.2	72	72	70	75.2	11.8	1.71	81.9	6.6	5.7	37.62	3.7	137	4.5	5.63	10.2	30.9	10.24	182	198	65	139
56	0	3	59	10.2	1	52	1	1	10	1	0	0	1	0	1	0	0	0	0	1	0	0	0	0	0.53	2.2	5.11627907	43	76	78	78	67.7	9.2	1.42	75.8	8.7	5.8	50.46	3.8	137	6.8	311.7	9.3	29.6	5.4	214	155	111	114
57	1	1	61	1.2	1	1	2	1	2	1	0	1	1	1	0	0	0	0	1	0	0	0	1	1	0.52	1.8	2.068965517	87	72	70	76	71	7.4	0.95	60.98	9.3	7.3	67.89	4.2	13.4	4.9	140.6	10	30.7	6.18	228	169	137	110
58	1	3	48	11	0	0	0	1	0	0	0	0	0	0	0	0	0	1	0	0	0	0	0	1	0.54	3.4	7.640449438	44.5	70	70	70	98	11.7	1.25	69.63	9.2	8	73.6	4.3	142	5.2	2339	14.1	41.7	4.54	94	118	48	60
59	0	3	73	5.9	0	0	3	1	10	1	0	0	1	0	0	1	1	0	0	1	0	0	0	0	0.48	2.4	4.379562044	54.8	70	72	72	96.5	8.6	1.24	71.2	9.2	4.8	44.16	3.5	135	5.5	1108	12.5	39.1	13.66	254	169	126	103
60	0	3	62	0.5	0	0	3	1	1	1	0	0	1	0	1	0	0	0	0	0	0	0	0	0	0.54	2.1	4.906542056	42.8	70	78	72	85.9	9.5	1.98	86.26	8.5	3.1	26.35	4.2	138	5.3	272.1	8.7	28.1	3.81	192	220	67	106
61	0	1	78	0.5	1	5	1	1	5.5	1	0	0	0	0	1	0	0	0	1	0	0	0	0	0	0.59	2.8	4.590163934	61	70	70	72	46.6	8.2	1.46	76.8	8.2	3.4	27.88	3.8	134	4.9	113.1	8.2	27	6.34	166	207	90	144
62	0	1	71	3.2	1	10	1	1	10	1	0	0	1	0	0	0	0	0	0	0	0	0	0	0	0.48	2	3.378378378	59.2	72	72	74	101.4	11.8	1.44	76.3	10.2	6	61.2	4.2	135	6.4	271.7	9.9	30.2	7.54	265	156	162	98
63	0	3	45	4	0	0	0	1	1	0	0	0	0	0	0	0	0	0	0	0	0	0	0	0	0.49	1.9	3.411131059	55.7	72	72	78	73.2	12.7	1.53	51.75	8.9	6.8	60.52	4.1	139	4.4	115.4	9.4	29.2	5.42	191	164	70	99
64	0	1	60	1.3	1	10	3	1	10	1	0	0	0	1	0	0	0	0	0	1	0	0	1	0	0.54	3.7	6.271186441	59	76	80	76	77	7.1	1.33	73.76	8.3	4.7	39.01	3.4	140	4.7	172.3	8.5	27.5	4.58	127	141	85	83
65	1	3	55	23.2	0	0	3	0	0	0	0	0	0	0	0	1	0	0	0	0	0	0	1	0	0.53	2.5	5.458515284	45.8	72	74	70	74.3	10.4	1.32	73.4	9.4	6.3	59.22	4.2	139	4.8	444	11.9	38.2	6.37	209	175	61	88
66	1	3	70	23.4	0	0	3	0	0	0	0	0	0	0	0	0	0	0	0	0	0	0	0	0	0.5	2.9	5.631067961	51.5	74	77	73	128.6	14.9	1.42	76	8.8	6.9	60.72	3.8	141	5.4	19.91	10.4	30.8	4.93	125	146	103	91
67	1	1	62	4.2	1	7	1	1	1	0	0	0	0	0	0	0	0	0	1	0	0	1	0	0	0.5	2.6	2.866593164	90.7	76	80	76	62.9	11.5	0.99	62.95	8.8	2.7	23.76	3.7	133	5.5	209.5	12.4	38.8	11.96	346	148	220	92
68	0	1	57	4.6	1	20	2	1	1	1	0	0	0	1	0	0	0	0	0	1	0	0	0	0	0.47	2.4	4.511278195	53.2	72	70	72	90.2	9.6	1.63	80.4	9.1	4.6	41.86	3.4	139	3.9	422.7	9.9	31.7	7.82	177	113	72	76
69	1	3	85	2.4	1	10	3	1	20	0	0	0	0	0	0	0	0	0	0	1	0	0	0	0	0.59	3.2	4.790419162	66.8	70	78	70	66	12.4	1.27	71.96	9.8	3.4	33.32	3.9	139	4.5	118.5	11.6	35.1	5.05	159	165	224	96
70	0	3	72	3.4	0	0	3	1	2	0	0	0	0	0	0	1	1	0	0	1	0	0	0	0	0.63	1.7	3.761061947	45.2	85	86	67	70.8	9.5	1.75	82.6	9.7	4.9	47.53	3.4	135	3.6	125.3	9.6	29.9	4.99	140	148	175	92
71	1	5	83	3.1	0	0	3	1	5	0	0	0	0	0	0	0	0	0	1	0	0	0	1	0	0.48	2.3	4.085257549	56.3	70	76	84	65.5	11.8	1.5	77.7	9.4	3.5	32.9	3.9	141	4.2	233.4	8.9	27	3.48	179	114	46	50
72	1	3	105	0.9	0	0	3	1	2	1	0	0	0	0	1	0	0	0	1	0	0	0	0	0	0.55	1	2.247191011	44.5	74	77	80	55.1	8.2	1.76	82.94	9.1	4.1	37.31	3.6	140	3.8	88.2	10.3	32.9	4.21	230	270	223	204
73	0	3	53	10	0	0	3	1	2	1	0	0	1	0	0	0	0	0	0	0	0	0	0	0	0.48	2.1	3.925233645	53.5	78	78	76	85.2	10	1.71	82	8.9	0.2	1.78	3.7	138	4.9	155.8	10.9	34.4	5.6	237	220	77	125
74	0	6	77	2.2	0	0	3	0	0	0	0	0	0	0	0	1	0	0	0	0	0	0	0	1	0.54	1.3	2.736842105	47.5	72	76	76	56.7	9.5	1.58	79.5	8.9	3.9	34.71	3.9	140	4.1	253.5	8.2	26.4	4.4	87	118	79	73
75	0	3	61	11.7	0	0	3	1	1	1	0	1	0	0	0	0	0	1	0	0	0	0	0	1	0.56	0	0	48.7	72	75	73	76.2	6.5	1.59	79.5	8.9	2.7	24.03	3.4	137	5.1	1312	8.7	26.5	3.74	58	195	27	72
76	1	3	46	21.1	0	0	3	1	2	1	0	1	1	0	0	0	0	0	0	0	0	0	0	0	0.43	3.6	6.67903525	53.9	72	74	70	73.3	16	1.37	74.6	9.9	7.5	74.25	3.8	135	4.3	105	11.8	36.2	7.57	210	148	70	98
77	0	3	60	20.5	0	0	3	0	0	0	0	0	0	0	0	0	0	0	0	0	0	0	1	0	0.54	3.1	4.479768786	69.2	84	76	76	81.6	8.6	1.56	790.1	9.6	5.6	53.76	4.2	135	4.3	63.72	9.4	29.9	6.24	170	204	152	158
78	0	3	91	4.2	0	0	3	0	0	0	0	0	0	0	0	1	1	0	1	1	0	0	0	0	0.57	1.6	3.80952381	42	60	62	72	52.5	9.6	1.66	81.1	8.7	4.3	37.41	3.4	140	4.4	242.2	9	29.7	6.32	130	170	188	111
79	0	3	33	1.1	0	0	3	1	3	1	0	1	0	0	1	0	0	0	0	1	0	0	0	0	0.42	4.5	8.653846154	52	72	78	97	109.9	10	1.52	78.1	8.4	7.3	61.32	3.9	135	6.1	336.2	8.9	28.2	4.03	212	186	41	133
80	0	5	54	2.7	0	0	3	1	0	1	0	0	1	0	0	0	0	0	0	0	0	0	0	0	0.49	3.4	5.573770492	61	72	72	70	64.2	11.6	1.4	75.3	9.4	4.3	40.42	4	143	4.2	281	7.9	26.1	5.07	130	116	613	40
81	0	3	61	2.6	0	0	0	0	0	0	0	0	0	0	0	0	0	0	0	0	0	0	0	0	0.46	2.3	4.121863799	55.8	76	72	78	89.3	9.7	0.8	44.5	9.3	7.2	66.96	3.6	141	4.6	109.1	8.8	27.1	5.21	144	199	202	125
82	1	3	57	7.2	0	0	3	1	0	1	1	1	1	0	0	0	0	1	0	0	0	0	0	1	0.54	3	5.628517824	53.3	78	80	80	54.5	9.6	1.52	78.1	8.5	4.9	41.65	3.4	141	4.6	384.1	7.1	21.3	1.88	48	113	72	44
83	1	3	48	9.4	0	0	3	1	1	1	1	1	0	0	0	0	0	1	0	0	0	0	0	0	0.41	2.9	5.06993007	57.2	76	72	70	78.2	12.6	1.43	76	9.3	5.8	53.94	3.1	137	4.4	781.6	11.4	34.8	5.86	49	145	58	83
84	0	3	60	7.3	0	3	1	1	6	0	0	0	0	0	0	0	0	0	0	0	0	0	0	0	0.6	1.8	2.907915994	61.9	84	72	76	92.4	12.7	1.32	73.4	9.7	4.7	45.59	4.3	140	5	626.6	9.3	28.2	6.33	158	189	264	110
85	1	3	50	16.3	0	0	3	1	16	1	0	0	0	0	1	0	0	0	1	0	0	1	0	0	0.45	2.4	3.545051699	67.7	76	72	76	81.9	11.1	1.37	69.6	9.2	4.5	41.4	4.1	138	4.6	374.6	8.5	26.9	4.44	126	105	84	60
86	0	3	84	16	0	0	3	1	17	1	0	1	0	0	0	0	0	0	0	1	0	0	0	0	0.52	1	2.481389578	40.3	76	78	86	119.8	8.2	1.74	82.55	9.5	7.5	71.25	3.5	133	5.6	1959	11.1	35.8	6.3	101	184	97	115
87	0	3	90	8	0	0	3	1	1	0	0	0	0	0	0	0	0	0	0	0	0	0	0	0	0.47	1.3	3.073286052	42.3	78	70	72	75.7	8.7	1.73	82.4	8.6	3.1	26.66	3.4	139	4.1	270.4	10.2	31.1	6.93	237	189	104	111
88	0	1	59	0.3	1	8	3	1	5	1	0	0	1	1	0	1	1	0	0	1	0	0	0	0	0.53	2.6	4.859813084	53.5	76	76	76	144.1	8.9	1.52	78.1	10.5	6.3	66.15	3.9	140	5.7	253.5	9.3	29.5	6.63	91	157	59	83
89	1	6	73	0.2	0	0	3	1	0	1	0	0	1	0	0	0	0	0	0	0	0	0	0	1	0.49	2.4	3.238866397	74.1	72	70	70	54.8	6.6	0.99	63.13	7.5	3.7	27.75	3.7	135	4.4	232.8	8.8	28	3.84	229	134	211	62
90	0	3	77	7	1	0.1	3	1	5	1	0	0	1	0	0	0	0	1	1	0	1	0	0	0	0.62	0.9	2.083333333	43.2	72	70	70	71.1	8.7	1.54	77.7	8.8	5	44	4	143	4.7	234.8	9.9	30.9	4.33	82	152	123	94
91	0	3	52	16.3	0	0	3	1	10	1	0	1	1	0	1	0	0	0	0	0	0	0	0	0	0.47	1.4	2.997858672	46.7	76	78	72	102.9	12.8	1.76	82.8	9.9	6.8	67.32	3.8	136	5.9	4.26	11.1	33.4	6.52	231	153	87	88
92	0	3	83	1.5	0	0	3	1	1	1	0	1	1	0	1	0	0	0	1	1	1	0	0	0	0.56	1.7	3.846153846	44.2	72	76	76	50	8.9	1.66	81	8.6	3.6	30.96	4.2	138	5	217.3	8.4	27.2	7.37	192	161	109	91
93	1	3	35	11.6	0	0	3	0	0	0	0	0	0	0	0	0	0	0	0	1	0	0	0	0	0.45	2.5	3.968253968	63	72	80	70	53.8	11.8	1.19	69.7	8.9	6.4	56.96	4	134	5.1	14.93	12.2	39.6	4.15	75	87	52	41
94	0	3	43	1.1	0	0	3	0	0	0	0	0	0	0	0	1	0	0	0	0	0	0	0	0	0.44	1.4	2.222222222	63	78	72	78	82	10.8	1.41	75.5	9.1	3.3	30.03	3.9	138	4.7	89.23	10.6	32.6	6.22	197	176	181	115
95	1	1	37	13.5	1	20	2	1	10	1	0	0	1	0	0	0	0	0	0	0	0	1	0	0	0.42	1.5	3.355704698	44.7	70	70	70	61.3	12.9	1.34	73.9	8.1	5.9	47.79	4.2	142	4.9	1744	10.2	29.3	3.61	101	120	94	67
96	1	4	63	0.5	0	0	0	1	1	1	0	1	0	0	0	1	1	0	1	1	0	0	0	0	0.46	2.5	3.410641201	73.3	72	78	70	79	10.4	0.83	35.58	8.1	5.4	43.74	3.9	139	3.6	353.8	12.1	36.3	4.39	104	90	114	49
97	1	2	76	0.3	0	0	3	1	3	1	0	0	1	0	0	0	0	0	1	1	0	0	1	0	0.56	2.8	4.508856683	62.1	95	90	89	85.9	11.3	1.04	64.72	9	3.5	31.5	3.7	139	4.5	61.85	7.6	24.6	8.34	122	102	37	44
98	1	1	58	2.9	1	4	2	1	2	1	0	0	1	1	0	0	0	0	1	0	1	0	0	0	0.47	3	4.754358162	63.1	72	72	72	96.5	12.7	1.08	66.01	9.6	7.5	72	4.1	136	3.3	127	9.6	28.7	4.9	189	250	565	99
99	0	6	66	2.1	0	0	3	1	0.6	1	1	1	0	0	1	1	1	0	1	0	0	0	0	0	0.59	2.5	4.118616145	60.7	84	80	80	58.5	10.1	1.39	75.04	9.1	4.7	42.77	4	135	4.1	61.95	9.1	26.9	11.13	197	186	816	60
100	0	3	74	5.3	0	0	3	0	0	0	0	0	0	0	0	0	0	0	0	0	0	0	0	0	0.49	1.7	2.931034483	58	76	80	70	76.1	9.8	1.41	75.8	10.2	3.1	31.62	3.8	140	5.4	14.79	8.2	27.2	5.19	179	210	417	125
101	0	1	54	1.9	1	10	2	1	1	1	0	1	0	0	0	0	0	0	1	0	0	0	0	0	0.51	4.1	4.622322435	88.7	82	80	80	89.6	9.4	1.26	71.65	9.1	4.5	40.95	3.9	132	4.3	48.04	11.1	33.2	7.68	110	105	134	57
102	1	3	79	8.6	0	0	3	0	0	0	0	0	0	0	0	1	0	1	0	0	0	0	0	0	0.6	3.1	5.227655987	59.3	70	78	72	66.6	9.1	1.15	68.6	9.1	5.8	52.78	3.6	139	3.7	590.3	8	24.8	5.2	93	161	79	91
103	0	3	54	16.6	0	0	3	0	0	1	1	0	0	0	0	1	0	0	0	0	0	0	1	0	0.51	2.6	5.327868852	48.8	72	78	75	41.9	11.4	1.64	80.7	8.9	3.1	27.59	4.2	136	3.5	590.4	7.8	23.8	6.66	269	174	182	104
104	1	6	76	9.6	0	0	3	1	20	1	0	0	1	0	0	1	1	0	0	0	1	0	0	1	0.51	1.5	2.396166134	62.6	78	72	72	56.9	10.7	1.41	75.7	8.1	3.8	30.78	3.3	136	4.5	277.7	8.2	25.4	6.5	117	122	101	79
105	0	3	67	12.6	0	0	3	0	0	0	0	0	0	0	0	0	0	0	1	0	0	0	0	0	0.49	1.6	3.555555556	45	72	70	72	107.8	14.2	1.83	84	8.6	7.1	61.06	4	142	4.9	184.7	9.8	30.2	3.98	278	140	124	92
106	0	3	67	12.3	0	0	3	0	0	0	0	0	0	0	0	0	0	0	0	0	0	0	0	1	0.57	1.6	3.15581854	50.7	76	72	76	66.1	12.1	1.54	78.6	9.1	5	45.5	3.8	134	5	129.8	10.2	30.4	6.86	149	118	34	82
107	1	3	62	14.3	0	0	3	1	10	1	0	0	1	0	0	0	0	0	0	0	0	0	0	0	0.56	3.7	6.075533662	60.9	74	71	74	86.8	12.6	1.27	72	10	5.8	58	4.2	145	3.7	470.8	10	31.5	4.17	131	154	46	94
108	1	6	59	8.7	0	0	3	1	30	1	1	1	1	0	0	0	0	0	0	0	1	0	0	1	0.45	1.4	2.121212121	66	72	70	72	31	12.1	1.28	72.2	8.4	4.3	36.12	3	136	3.6	305.1	8.1	24.8	8.99	269	160	203	93
109	0	3	73	2	0	0	3	1	10	1	0	0	1	0	0	0	0	0	0	0	0	0	0	0	0.52	1.5	3.151260504	47.6	72	70	72	65.6	11.2	1.87	79.7	8.9	3.1	27.59	3.8	135	4.4	125.4	10.9	34.4	5.18	171	190	59	105
110	1	4	75	4	0	0	3	0	0	0	0	0	0	0	0	0	0	0	0	0	0	0	0	0	0.55	4	5.772005772	69.3	54	60	56	72.1	11.4	1.31	73.23	9.1	2.7	24.57	3.6	135	4.5	135	9.2	29.2	7.97	237	201	209	137
111	0	3	65	15.1	0	0	3	1	0	0	0	0	0	0	0	0	0	0	0	0	0	0	0	0	0.5	2.8	5.821205821	48.1	75	68	61	84.1	9.9	1.55	78.8	9.1	2.8	25.48	3.7	134	4.1	1065	11.4	35.5	5.78	214	135	112	62
112	1	3	37	7.5	0	0	3	1	0	1	0	0	0	0	1	1	0	0	0	1	0	0	1	0	0.56	4.7	7.298136646	64.4	76	72	74	96.4	11.9	1.08	66.1	8.1	6.6	53.46	3.8	138	4.9	4845	10	31	8.36	174	107	74	45
113	0	3	63	4.8	0	0	3	1	0	1	1	1	0	0	0	0	0	0	0	1	0	0	0	0	0.63	2.1	4.976303318	42.2	72	76	76	87.9	10.3	1.85	84.3	10.4	4	41.6	3.7	136	5.5	156.6	7.2	22.6	4.47	92	203	144	150
114	1	1	66	11.3	1	10	2	1	10	1	0	1	0	0	1	0	0	0	1	0	1	0	0	0	0.46	4	6.825938567	58.6	80	72	78	75.4	11.7	1.32	73.34	9.6	4.5	43.2	3.7	140	3.7	1058	8.1	24.7	3.8	120	138	173	73
115	0	3	85	4.5	0	0	3	1	0	1	0	0	1	0	0	0	0	0	0	1	0	1	0	0	0.56	1.5	3.778337531	39.7	76	70	72	59.6	9.9	1.98	86.2	9.1	4.3	39.13	3.7	134	3.4	163.2	11.1	33.8	3.66	144	180	142	104
116	1	3	68	5.6	0	0	3	1	10	1	0	0	0	0	1	0	0	0	1	0	0	0	0	0	0.51	2.1	3.684210526	57	76	72	72	51.4	13.3	1.32	73.3	9.5	5	47.5	3.5	139	4.7	238.4	10.9	34.3	4.68	150	146	67	93
117	1	3	74	14.4	0	0	3	0	0	0	0	0	0	0	0	0	0	0	1	0	1	1	0	0	0.59	1	1.923076923	52	76	70	76	84	5.7	1.32	73.33	8.6	0.7	6.02	3.4	137	4	64.99	7.9	25.3	7.43	177	141	94	86
118	1	1	66	9	1	5	1	1	10	0	0	0	0	0	0	1	1	0	0	1	1	0	1	1	0.59	2.5	4.208754209	59.4	70	72	72	65.9	12.4	1.2	69.95	10.3	4.3	44.29	3.96	141	3.9	249.8	11.2	34.4	5.26	146	152	147	96
119	0	3	84	3.6	1	10	1	1	20	1	0	0	1	0	1	1	1	0	0	0	0	0	0	0	0.55	0.8	1.529636711	52.3	76	85	78	50.5	11.7	1.14	68.1	9.9	5.6	55.44	3.6	140	4.3	35.76	9.7	31.6	6.52	218	224	162	141
120	0	3	80	11	1	0.6	1	1	1	1	0	0	1	0	0	0	0	0	0	0	1	0	0	1	0.59	2	4.842615012	41.3	70	89	94	59.4	7.6	1.6	79.8	8.1	3.5	28.35	3.1	135	3.9	316.1	7.5	22.7	7.53	154	105	73	50
121	1	5	55	6.1	0	0	3	1	8	1	0	1	1	0	0	0	0	0	1	0	1	0	0	0	0.5	3.3	5.409836066	61	72	72	72	85.8	15.7	1.36	74.24	9.9	7.4	73.26	3.9	139	5.6	831.2	11.2	34.8	4.47	169	178	125	121
122	1	4	72	1.2	0	0	3	1	0	1	0	0	1	0	0	0	0	0	0	0	0	0	0	0	0.49	1.4	2.376910017	58.9	72	72	72	75.5	14.2	1.51	78.01	10	6.2	62	4.3	143	4.1	113.6	10.8	33	5.18	149	178	117	120
123	0	6	32	4.2	0	0	3	1	5	1	0	0	1	0	0	0	0	0	0	0	0	0	0	0	0.65	3.9	7.815631263	49.9	76	78	76	72.3	9.3	1.83	84.09	9	3.4	30.6	3.6	139	5.2	21.6	7.9	25.5	3.9	169	137	85	75
124	0	3	58	12.3	0	0	3	0	0	0	0	0	0	0	0	0	0	0	0	0	0	0	0	0	0.5	2.1	4.430379747	47.4	76	70	70	77.2	11.1	1.47	77.2	9.7	6.5	63.05	3.8	145	4.6	1025	9.3	29	6.93	161	203	61	121
125	1	1	63	6.5	1	10	2	1	7	0	0	0	0	0	0	0	0	0	0	0	0	0	0	0	0.49	2.5	3.805175038	65.7	72	72	84	62.8	14.9	1.27	72	8.7	3.3	28.71	4	139	4.8	178.1	11.8	36.4	3.55	119	207	144	128
126	1	3	60	2.4	1	10	1	1	1	1	1	0	0	0	0	0	0	0	0	0	0	0	0	0	0.45	1.7	2.925989673	58.1	72	76	76	108.4	14.1	1.3	72.9	9	7.1	63.9	4.2	136	6.2	268.9	8.7	26.3	7.9	224	187	80	115
127	0	1	58	2.5	1	20	2	1	0	1	0	0	1	0	0	1	1	0	1	1	0	0	0	0	0.48	2.4	4.088586031	58.7	72	70	76	88.9	9.4	1.64	80.76	9.1	6.2	56.42	3.8	140	5.1	181.8	9.5	29	5.04	124	176	362	95
128	1	1	60	2.4	1	20	2	0	0	0	0	0	0	0	0	0	0	0	0	0	0	0	0	0	0.5	1.5	2.365930599	63.4	73	74	70	70.2	10.1	1.35	74.28	10.5	3.6	37.8	3.6	138	5	118	12.4	37.3	7.06	121	104	134	49
129	0	3	81	4.4	0	0	3	1	0	1	0	1	0	0	0	0	0	0	0	0	0	0	0	0	0.52	1.4	3.036876356	46.1	72	70	72	62.5	8.6	1.547	78.72	9.1	5.4	49.14	3.8	141	5.2	108.6	9	29.4	9.86	248	139	108	75
130	1	1	55	4.5	1	10	1	1	3	1	0	0	1	0	1	0	0	1	0	0	0	1	0	0	0.55	1	1.834862385	54.5	72	70	72	55.1	10.2	1.54	78.58	8.7	2.7	23.49	3.7	137	3.9	58.75	9.9	32	4.36	103	151	150	73
131	1	1	63	5.5	1	7	3	1	7	1	1	0	0	0	0	0	0	0	0	0	0	0	0	0	0.52	3.1	4.661654135	66.5	70	76	70	88.8	10.7	1.16	68.6	9.5	5.3	50.35	4.1	143	5.7	263.8	8.1	26.5	6.85	196	145	73	86
132	0	1	68	3.5	1	30	1	1	30	1	1	0	1	0	0	1	0	0	0	0	0	0	0	0	0.51	2.8	5.008944544	55.9	83	92	98	49	8.4	1.28	72.2	9.6	3.9	37.44	3.4	138	3	99.14	9.8	31.4	10.26	290	133	95	73
133	0	3	70	4.3	0	0	0	0	0	0	0	0	0	0	0	0	0	0	0	0	0	0	0	0	0.54	2.5	5.060728745	49.4	72	76	72	80.4	9.6	1.65	80.7	9	3.7	33.3	4.1	138	6	113.2	8.7	26.3	5.19	172	198	458	115
134	1	2	69	1.9	1	20	1	1	0	1	0	0	1	1	1	0	0	0	0	0	0	0	0	0	0.53	1.9	2.592087312	73.3	72	78	97	101.7	9.8	1.34	73.8	7.1	6.7	47.57	3.6	136	5.4	258.2	10.8	32.9	5.08	150	199	79	144
135	0	3	67	2.8	0	0	3	0	0	0	0	0	0	0	0	0	0	0	0	1	0	0	0	0	0.54	1.5	2.857142857	52.5	72	80	74	70.3	8.8	1.71	82	8.3	4.9	40.67	4	141	4.7	315.4	10.5	33.4	5.12	211	165	109	101
136	0	3	73	9.7	0	0	3	0	0	0	0	0	0	0	0	0	0	0	0	1	0	0	0	0	0.53	1.9	4.834605598	39.3	76	78	70	96.9	11.2	1.7	81.7	9.4	3.8	35.72	3.7	135	5.8	32.7	9.8	31.1	5.58	192	186	434	136
137	0	3	55	11.4	0	0	3	1	0	1	0	0	1	0	0	0	0	0	0	0	0	0	1	0	0.49	1.7	3.035714286	56	72	72	70	78.2	13.7	1.33	73.53	8.2	6.6	54.12	4.1	144	5.1	126.3	10.5	31.4	7.7	173	194	93	143
138	1	3	56	11.8	0	0	0	0	0	0	0	0	0	0	0	0	0	0	0	0	0	0	0	0	0.53	3.1	4.025974026	77	76	78	80	102.8	16.9	1.01	66.61	6.6	8.6	56.76	4	142	5.2	42.99	9.9	30.7	6.27	178	188	156	136
139	0	1	68	1.2	1	20	2	1	1	1	0	0	1	1	0	0	0	0	1	0	0	0	0	0	0.5	1.9	2.151755379	88.3	80	85	82	56.4	10.2	1.4	75.5	8.3	5.2	43.16	3.3	140	4.7	230.8	10.9	35.4	9.23	213	220	120	165
140	0	4	68	0.4	0	0	3	1	10	1	0	0	0	0	1	0	0	0	1	0	0	0	0	0	0.46	2	3.236245955	61.8	72	72	72	66.9	10	1.29	72.3	8.7	5.6	48.72	3.8	142	5	906.8	11.3	35	5.23	153	177	203	113
141	0	1	50	3.9	1	10	1	1	1	1	0	0	1	0	0	0	0	0	1	0	0	0	0	0	0.5	3.3	5.490848586	60.1	76	76	72	75.2	10.4	1.51	77.9	9.4	6.4	60.16	3.9	137	4	50.69	10.3	31.2	6.41	266	145	210	80
142	0	3	71	2.8	0	0	3	1	1	1	0	0	1	1	0	0	0	0	0	0	0	0	0	0	0.62	1.7	3.4	50	80	80	76	82.4	9.2	1.86	84.46	10.3	3.5	36.05	3.8	136	5.5	494	9.2	29	6.23	130	163	40	90
143	0	3	67	1.7	0	0	0	1	1	1	0	0	1	0	0	0	0	0	1	0	0	0	0	0	0.47	3.8	6.909090909	55	72	78	72	56.7	10	1.62	80.2	8.3	2.3	19.09	3.7	138	5.1	232.4	10	31.2	5.57	212	173	200	93
144	0	4	61	0.3	0	0	3	1	2.5	1	1	0	1	0	0	0	0	0	0	0	0	0	0	0	0.5	1.1	3.225806452	34.1	76	70	72	83.1	7.9	1.43	76.05	8.5	3.4	28.9	3.6	140	4.5	160	9.3	29.9	12.9	349	121	82	71
145	1	1	67	3.4	1	7	3	1	4	1	0	1	0	0	0	0	0	0	0	0	0	0	0	0	0.5	1	1.547987616	64.6	68	62	72	68.2	10.1	1.63	80.5	8.8	5.3	46.64	4.1	142	4.3	310.2	9.3	29.6	5.03	141	158	101	106
146	0	1	54	7.7	1	10	2	0	0	0	0	0	0	0	0	0	0	0	0	0	0	0	0	0	0.49	1.9	3.8	50	70	72	76	96.5	13.4	1.41	75.64	9.3	4.7	43.71	3.9	141	5.1	147.9	11.1	34.6	6.03	155	181	241	120
147	1	1	79	0.3	1	9	1	1	1	1	0	0	1	0	0	0	0	0	0	0	0	0	0	1	0.47	3.3	5.196850394	63.5	76	72	72	75.5	13	1.2	69.9	8.4	5.2	43.68	3.8	137	6.4	141.5	8.4	25.9	6.68	182	185	160	140
148	1	1	50	1.6	1	9	1	1	2	1	1	1	1	0	0	0	0	0	0	0	0	0	0	0	0.47	0	0	65.9	74.66666667	71.33333333	72	48.8	12.5	1.25	71.5	8.5	4.1	34.85	4.1	138	3.5	259.7	9.3	26.4	4.71	112	117	494	29
149	1	1	66	2.6	1	10	1	0	0	0	0	0	0	0	0	0	0	1	1	0	1	0	0	0	0.59	0.8	1.152737752	69.4	73.33333333	70.66666667	72	90.2	13.8	1.29	72.72	9.7	7.7	74.69	3.7	142	4.9	64.24	11.2	34	4.68	83	120	49	76
150	0	1	53	5.4	1	10	1	1	3	1	0	0	1	0	0	0	0	0	0	0	0	0	0	0	0.49	2	4.357298475	45.9	72	70	72	42.8	9.4	1.46	76.86	9.6	1.9	18.24	4.1	133	4.4	45	11	34.6	8.97	138	156	135	85
151	1	1	48	8.1	1	20	1	0	0	0	0	0	0	0	0	1	0	0	1	1	1	1	0	0	0.58	3.6	5.479452055	65.7	103	110	110	52.3	9.8	1.407	75.5	9.3	3.6	33.48	3.96	131	3.6	72.3	8.8	27.2	7.1	352	148	75	90
152	1	3	45	9	0	0	3	0	0	0	0	0	0	0	0	0	0	1	0	0	0	0	1	0	0.46	4.4	7.096774194	62	70	76	80	92.7	14.6	1.24	71	10.4	4.1	42.64	4.5	129	4.8	19.2	8.5	23.6	6.83	158	203	619	56
153	1	3	69	8.4	0	0	3	1	1	1	0	0	1	0	0	0	0	1	0	0	0	0	0	1	0.6	2	4.12371134	48.5	70	72	78	72.8	9.1	1.65	80.7	10.2	1.2	12.24	3.6	137	3.2	19.52	8.6	26.8	7.36	164	244	109	153
154	1	3	64	8.2	0	0	3	1	2	1	0	1	1	0	1	0	0	0	0	0	0	0	0	0	0.48	2.1	3.860294118	54.4	70	72	72	36.1	10.6	1.39	75.1	8.5	3	25.5	4.3	139	5.4	192.8	10.8	33.2	13.24	236	158	156	107
155	1	4	55	6.5	0	0	3	1	10	1	1	1	0	0	0	0	0	0	0	0	0	0	0	0	0.47	2.8	4.255319149	65.8	80	72	76	79	12.2	1.45	76.58	11	6.7	73.7	3.4	134	4.8	41.58	13.5	41.4	5.54	238	195	120	145
156	0	3	64	3.3	0	0	0	0	0	0	0	0	0	0	0	0	0	0	1	0	0	0	1	0	0.48	1.5	3.658536585	41	76	74	70	51.2	9	1.4	26.59	9.5	3.4	32.3	3.8	139	4.6	51.58	8.7	27.5	6.56	152	162	103	77
157	1	1	68	0.8	1	10	1	1	1	1	0	0	1	1	0	0	0	0	1	1	0	0	0	0	0.45	1.3	1.949025487	66.7	70	76	70	57.5	6.7	1.75	82.6	8.5	3.6	30.6	4	133	4.8	117	10.4	32.5	6.82	253	242	88	176
158	0	3	41	6.9	0	0	3	0	0	0	0	0	0	0	0	0	0	0	0	0	0	0	0	0	0.49	3.5	6.529850746	53.6	72	70	70	88.4	13.4	1.427	76	8.7	5.8	50.46	3.7	134	4.8	53.11	9.2	28.3	7.6	216	156	710	96
159	1	3	79	2.4	1	2	3	1	3	1	1	1	1	0	0	0	0	0	0	1	0	1	0	0	0.45	0.7	1.320754717	53	78	76	76	93.7	11.4	1.1	67.02	9.4	6.1	57.34	4.5	137	4.5	75.53	11.3	34.8	6.29	94	180	74	116
160	1	1	54	2.1	1	30	2	1	5	1	0	0	1	0	1	0	0	0	1	1	0	0	0	0	0.55	3.5	5.035971223	69.5	76	70	76	97.2	11.8	1.03	61.8	8.5	8.7	73.95	4.1	138	5.6	179.9	7.9	24.5	9.23	229	145	119	101
161	0	3	44	3.2	0	0	3	0	0	0	0	0	0	0	0	0	0	0	0	0	0	0	0	0	0.51	0.9	1.592920354	56.5	76	72	76	86	11.9	1.47	77.2	8.2	6.4	52.48	4	141	4.5	336	9	27.9	5.84	164	172	150	108
162	0	3	60	1.5	0	0	3	1	30	1	0	0	1	0	0	0	0	0	0	0	0	0	1	0	0.48	1.3	2.888888889	45	64	95	105	44.1	9.4	1.68	81.4	9.3	2.8	26.04	3.9	139	3.4	230.1	9.6	30.2	6.92	224	150	104	86
163	0	6	52	3.2	0	0	3	1	10	1	0	0	1	0	0	0	0	0	1	0	0	0	0	0	0.51	2.2	5.314009662	41.4	76	76	76	108.2	11.2	1.41	75.78	8.8	6.2	54.56	4.2	139	5.2	486.3	11.7	36.5	5.18	105	112	51	61
164	1	3	61	0.5	0	0	3	0	0	0	0	0	0	0	0	1	1	0	0	1	0	0	0	1	0.56	2.8	5.313092979	52.7	76	72	78	46.9	9.5	1.18	69.3	9.5	3.6	34.2	3.9	134	4.4	95.21	8.5	28.7	4.68	113	145	70	68
165	0	1	84	3.7	1	10	1	1	0	0	0	0	0	0	0	1	1	0	0	0	0	0	0	0	0.64	1.3	2.826086957	46	69	68	69	112.5	9.1	1.62	80.17	8.8	7.7	67.76	3.8	131	6.4	58.15	9.9	30	6.1	122	193	160	127
166	0	1	76	2.7	1	2	2	1	2	1	1	1	1	1	0	0	0	0	0	0	1	0	0	0	0.48	2.3	0.550634427	417.7	72	78	78	80.1	9.3	1.4	75.5	9.5	6.4	60.8	3.7	136	5.3	68.71	11.8	35	10.49	130	184	127	118
167	1	3	70	3.4	0	0	3	1	0	1	0	0	1	0	0	0	0	0	0	1	0	0	0	0	0.52	1.7	4.207920792	40.4	56	60	68	59.2	10.9	1.47	77	8.9	2.5	22.25	3.8	136	5.1	138.6	9.6	30.1	4.22	163	101	28	42
168	0	1	59	0.9	1	16	1	1	10	1	0	0	1	1	1	0	0	0	0	0	0	0	0	0	0.5	2.7	5.684210526	47.5	76	84	80	54.6	9	1.11	67	9.1	6	54.6	3.7	134	6.1	144.5	9.4	29.3	8.37	220	124	80	74
169	0	1	57	1.1	1	10	2	1	1	1	0	0	1	0	1	1	1	0	0	1	1	0	0	0	0.46	1.4	4.713804714	29.7	97	96	101	28.6	7	1.97	86.01	9.4	2.5	23.5	3.8	141	3.3	30.83	10.1	29.5	5.08	252	182	179	105
170	1	1	57	2.2	1	10	1	0	0	0	0	0	0	0	0	1	0	0	0	0	0	1	0	0	0.57	3.7	6.49122807	57	72	72	72	69.4	8.7	1.23	70.87	8	5.6	44.8	3.3	137	3.8	382.6	11.6	34.6	4.81	127	134	61	81
171	1	4	40	1.5	0	0	3	0	0	0	0	0	0	0	0	0	0	0	0	0	0	0	0	0	0.44	2.8	3.313609467	84.5	76	76	78	76.9	12.2	1.37	74.6	8.8	6.2	54.56	3.4	139	4.1	548.4	11.6	35.9	8.31	250	158	229	110
172	1	3	51	8.2	0	0	0	0	0	0	0	0	0	0	0	0	0	0	0	0	0	0	0	0	0.42	2.2	3.308270677	66.5	72	70	76	77.5	15.6	1.15	45.88	9.5	5.5	52.25	4.2	139	3.9	287.2	10	29.7	5.33	203	150	202	90
173	0	3	37	18.2	0	0	3	0	0	0	0	0	0	0	0	0	0	1	0	0	0	0	0	0	0.5	0.5	1.157407407	43.2	72	70	78	42.2	6.6	1.42	75.8	8.3	1.8	14.94	3	137	4.2	74.83	8.5	25.6	1.46	38	143	115	90
174	0	1	58	1	1	0	1	1		1	1	1	1	0	0	0	0	0	0	0	1	0	0	0	0.59	2.4	4.04040404	59.4	68	92	87	69.8	8.6	1.39	75.2	9.3	4.6	42.78	3.9	138	3.9	113.6	8.2	25.6	11.13	295	183	272	117
175	1	5	86	1	0	0	3	1		1	1	0	1	1	0	0	0	0	0	0	0	0	0	0	0.54	3.2	5.584642234	57.3	76	83	101	74.8	8.2	1.49	77.5	8	2.8	22.4	3.2	135	5	192.8	9.4	29.4	9.76	299	125	56	79
[truncated: 20 more columns]
